# Supplementary material for: Protective Effects of Dietary Vitamin D3, Turmeric Powder, and Their Combination against Gasoline Intoxication in Rats
Source: Pharmaceuticals (Basel). 2024 May 10;17(5):619. doi: 10.3390/ph17050619 (PMC11124333; doi:10.3390/ph17050619)
Supplement: Supplementary file 1 [file pharmaceuticals-17-00619-s001.zip]

Archive with 1 entries (1 files):
- pharmaceuticals-2762242-supplementary.pdf
